# Supplementary material for: Staphylococcus epidermidis isolates from atopic or healthy skin have opposite effect on skin cells: potential implication of the AHR pathway modulation
Source: Front Immunol. 2023 May 26;14:1098160. doi: 10.3389/fimmu.2023.1098160 (PMC10250813; doi:10.3389/fimmu.2023.1098160)
Supplement: Supplementary file 5 [file Table_4.xlsx]

## Sheet: Concentrations
Table T4 : Metabolites quantification in the S. epidermidis-NHEK coculture media ; ionization parameters and quality control.
									Concentration (pmol/mL)
Condition	replicate	Tryptophane		Kynurenine	Kynurenic acid	3-OH-Kynurenine	Xanthurenic acid	3-OH-Anthranilic acid	Picolinic acid	Quinolinic acid		Serotonine	5-OH-Tryptophane	5-OH-Indole acetic acid	N-acetyl-serotonine		Indole-3-Lactic acid (ILA)	Indole-3-Aldehyde (Iald)	Indole-3-Acetic acid (IAA)	Tryptamine	Indole-3-Sulfate	Indole-3-acetamide	Tryptophol		Melatonine		Total kynurenine pathway	Total indole pathway
Culture medium	1	42130.6		89.148	< 0.095	< 0.85	< 0.245	< 0.55	73.172	< 0.75		92.878	1.828	< 3.75	< 0.045		5.532	10.574	< 1.60	4.994	< 0.95	< 0.275	< 2.70		< 0.065
	2	52835.4		122.578	< 0.095	< 0.85	< 0.245	< 0.55	65.874	< 0.75		88.918	3.37	< 3.75	< 0.045		11	13.03	13.714	6.712	< 0.95	< 0.275	< 2.70		< 0.065
	3	47336.4		97.3	< 0.095	< 0.85	< 0.245	< 0.55	84.138	< 0.75		92.034	2.092	< 3.75	< 0.045		4.006	11.154	< 1.60	3.16	< 0.95	< 0.275	< 2.70		< 0.065
	4	38966.7		95.832	< 0.095	< 0.85	< 0.245	< 0.55	81.118	< 0.75		85.826	1.576	< 3.75	< 0.045		3.468	11.4	< 1.60	2.328	< 0.95	< 0.275	< 2.70		< 0.065
Control	1	29108.7		72.482	< 0.095	< 0.85	< 0.245	< 0.55	21.118	< 0.75		95.742	1.452	< 3.75	< 0.045		40.538	7.3	69.846	4.174	< 0.95	< 0.275	< 2.70		< 0.065		93.6	121.858
	2	35150.4		76.994	< 0.095	< 0.85	< 0.245	< 0.55	21.878	< 0.75		97.118	1.632	< 3.75	< 0.045		12.15	8.548	80.876	2.628	< 0.95	< 0.275	2.916		< 0.065		98.872	107.118
	3	27264.3		77.152	< 0.095	< 0.85	< 0.245	< 0.55	29.146	< 0.75		86.596	2.19	< 3.75	< 0.045		305.826	39.402	114.596	2114.41	< 0.95	< 0.275	18.812		< 0.065		106.298	2593.04
	4	24782.4		82.89	< 0.095	< 0.85	< 0.245	< 0.55	26.424	< 0.75		90.416	2.074	< 3.75	< 0.045		92.694	25.986	73.214	554	< 0.95	< 0.275	8.492		< 0.065		109.314	754.386
12228	1	7251.95		30.18	< 0.095	< 0.85	0.668	< 0.55	36.402	< 0.75		89.076	1.74	< 3.75	< 0.045		1747.8	36.894	774.93	9412.31	< 0.95	< 0.275	50.022		< 0.065		67.25	12022
	2	8152.35		27.474	< 0.095	< 0.85	0.536	< 0.55	33.134	< 0.75		87.202	1.792	< 3.75	< 0.045		1695.93	38.912	709.128	9774.03	< 0.95	< 0.275	50.906		< 0.065		61.144	12268.9
	3	26547		92.56	1.334	< 0.85	0.3	< 0.55	51.632	< 0.75		86.526	2.272	< 3.75	< 0.045		548.034	112.552	132.79	3776.39	< 0.95	< 0.275	16.548		< 0.065		145.826	4586.31
	4	26597.9		103.688	0.918	< 0.85	< 0.245	< 0.55	61.986	< 0.75		82.482	2.248	< 3.75	< 0.045		531.09	95.49	137.504	3719.03	< 0.95	< 0.275	17.304		< 0.065		166.592	4500.41
48	1	27010		68.582	0.12	< 0.85	< 0.245	< 0.55	58.708	< 0.75		84.482	2.732	< 3.75	< 0.045		1692.76	29.654	95.754	2.106	< 0.95	< 0.275	< 2.70		< 0.065		127.41	1820.28
	2	21843		65.342	0.448	< 0.85	1.086	< 0.55	44.826	< 0.75		89.56	2.306	< 3.75	< 0.045		1238.55	65.792	119.412	4291.32	< 0.95	< 0.275	5.266		< 0.065		111.702	5720.35
	3	26831.9		56.124	0.14	< 0.85	< 0.245	< 0.55	42.252	< 0.75		82.75	3.696	< 3.75	< 0.045		2219.42	59.09	97.922	1.054	< 0.95	< 0.275	< 2.70		< 0.065		98.516	2377.49
	4	21759.8		47.002	< 0.095	< 0.85	< 0.245	< 0.55	36.6	< 0.75		85.458	2.856	< 3.75	< 0.045		2032.84	47.188	84.094	1.124	< 0.95	< 0.275	< 2.70		< 0.065		83.602	2165.24
52B	1	8229.56		37.226	< 0.095	< 0.85	0.254	< 0.55	65.014	< 0.75		87.478	2.126	< 3.75	< 0.045		1014.32	32.196	946.304	10398.8	< 0.95	< 0.275	54.228		< 0.065		102.494	12445.9
	2	9426.81		59.6	0.312	< 0.85	1.216	< 0.55	72.044	< 0.75		86.972	2.106	< 3.75	< 0.045		1135.92	34.406	902.012	9820.74	< 0.95	< 0.275	55.376		< 0.065		133.172	11948.5
	3	9848.24		44.546	1.32	< 0.85	1.51	< 0.55	40.218	< 0.75		84.458	1.822	< 3.75	< 0.045		1974.55	161.568	461.16	9422.88	< 0.95	< 0.275	28.096		< 0.065		87.594	12048.3
	4	9943.73		41.062	1.57	< 0.85	1.45	< 0.55	33.616	< 0.75		82.454	1.834	< 3.75	< 0.045		1820.47	163.444	436.414	8646.93	< 0.95	< 0.275	22.84		< 0.065		77.698	11090.1
1190	1	20630.7		63.88	0.392	< 0.85	1.596	< 0.55	22.6	< 0.75		87.81	2.062	< 3.75	< 0.045		1106.68	116.6	162.436	7710.15	< 0.95	< 0.275	9.974		< 0.065		88.468	9105.84
	2	20943.7		54.086	< 0.095	< 0.85	0.726	< 0.55	39.368	< 0.75		86.384	2.302	< 3.75	< 0.045		1279.07	65.19	128.978	4452.31	< 0.95	< 0.275	6.116		< 0.065		94.18	5931.66
	3	6497.57		45.68	0.628	< 0.85	1.512	< 0.55	31.328	< 0.75		90.644	1.88	< 3.75	< 0.045		1300.75	121.932	212.976	10799	< 0.95	< 0.275	20.35		< 0.065		79.148	12455
	4	5701.79		40.872	0.216	< 0.85	1.424	< 0.55	40.36	< 0.75		85.148	1.974	< 3.75	< 0.045		1238.7	123.17	218.366	10720	< 0.95	< 0.275	20.248		< 0.065		82.872	12320.5
1191	1	25388.3		72.31	0.428	< 0.85	1.018	< 0.55	44.414	< 0.75		84.664	2.352	< 3.75	< 0.045		1306.71	104.342	154.888	3.014	< 0.95	< 0.275	5.264		< 0.065		118.17	1574.22
	2	30744.9		75.296	0.998	< 0.85	0.858	< 0.55	48.398	< 0.75		82.826	2.56	< 3.75	< 0.045		1630.09	118.572	180.944	3.266	< 0.95	< 0.275	4.824		< 0.065		125.55	1937.7
	3	23607.5		88.722	1.624	< 0.85	0.862	< 0.55	44.272	< 0.75		85.912	2.592	< 3.75	< 0.045		1442.47	94.914	242.944	4.328	< 0.95	< 0.275	7.848		< 0.065		135.48	1792.51
	4	23098.2		77.572	1.914	< 0.85	1.594	< 0.55	50.494	< 0.75		84.796	2.158	< 3.75	< 0.045		1358.78	93.29	204.658	4.342	< 0.95	< 0.275	7.028		< 0.065		131.574	1668.1
45	1	13319.8		60.208	0.288	< 0.85	1.158	< 0.55	38.428	< 0.75		83.43	2.024	< 3.75	< 0.045		1088.88	126.822	323.074	8075.92	< 0.95	< 0.275	19.44		< 0.065		100.082	9634.14
	2	12849.9		46.936	< 0.095	< 0.85	1.244	< 0.55	35.416	< 0.75		87.932	1.92	< 3.75	< 0.045		1020.79	133.392	289.624	8106.53	< 0.95	< 0.275	20.712		< 0.065		83.596	9571.05
	3	5691.05		37.068	1.318	< 0.85	1.038	< 0.55	25.152	< 0.75		84.328	1.786	< 3.75	< 0.045		806.856	126.744	470.044	10527.3	< 0.95	< 0.275	32.132		< 0.065		64.576	11963
	4	5322.83		45.354	0.956	< 0.85	1.152	< 0.55	38.93	< 0.75		80.496	1.708	< 3.75	< 0.045		785.716	132.46	462.442	10333.5	< 0.95	< 0.275	28.554		< 0.065		86.392	11742.6
R10C	1	6938.89		42.324	0.118	< 0.85	< 0.245	< 0.55	40.954	< 0.75		91.388	1.514	< 3.75	< 0.045		1292.83	39.536	404.646	9977.2	< 0.95	< 0.275	36.458		< 0.065		83.396	11750.7
	2	7741.3		43.462	1.014	< 0.85	< 0.245	< 0.55	40.926	< 0.75		91.354	1.496	< 3.75	< 0.045		1524.32	47.104	444.102	11561.5	< 0.95	< 0.275	46.444		< 0.065		85.402	13623.5
	3	8363.63		33.194	< 0.095	< 0.85	1.314	< 0.55	43.102	< 0.75		90.282	2.492	< 3.75	< 0.045		1247.76	66.152	282.624	10096.9	< 0.95	< 0.275	26.844		< 0.065		77.61	11720.3
	4	8692.7		34.618	< 0.095	< 0.85	1.256	< 0.55	43.008	< 0.75		91.038	2	< 3.75	< 0.045		1131.39	62.446	259.128	9696.92	< 0.95	< 0.275	23.43		< 0.065		78.882	11173.3
50D	1	10866		37.31	1.014	< 0.85	< 0.245	< 0.55	46.292	< 0.75		91.778	1.948	< 3.75	< 0.045		2389.97	203.538	838.154	10152.7	< 0.95	< 0.275	76.08		< 0.065		84.616	13660.4
	2	9682.94		36.422	0.93	< 0.85	0.526	< 0.55	38.5	< 0.75		92.98	1.9	< 3.75	< 0.045		2115.32	137.596	703.028	8702.83	< 0.95	< 0.275	64.362		< 0.065		76.378	11723.1
	3	8332.74		23.13	0.992	< 0.85	1.338	< 0.55	21.546	< 0.75		89.174	2.118	< 3.75	< 0.045		3038.32	346.706	578.172	9015.4	< 0.95	< 0.275	45.068		< 0.065		47.006	13023.7
	4	7490.66		18.012	0.786	< 0.85	0.678	< 0.55	21.108	< 0.75		88.878	1.986	< 3.75	< 0.045		2741.68	305.212	596.408	9240.77	< 0.95	< 0.275	53.17		< 0.065		40.584	12937.2
492	1	27375.5		79.572	0.33	< 0.85	1.438	< 0.55	40.66	< 0.75		90.268	2.674	< 3.75	< 0.045		2610.1	46.48	340.62	1.838	< 0.95	< 0.275	11.114		< 0.065		122	3010.15
	2	28100.7		64.354	0.79	< 0.85	< 0.245	< 0.55	29.194	< 0.75		91.236	2.648	< 3.75	< 0.045		3028.27	56.576	270.952	1.27	< 0.95	< 0.275	8.906		< 0.065		94.338	3365.97
	3	27458.8		65.814	0.414	< 0.85	0.386	< 0.55	36.036	< 0.75		90.024	3.294	< 3.75	< 0.045		2865.27	55.54	212.264	2.426	< 0.95	< 0.275	6.556		< 0.065		102.65	3142.06
	4	26798.9		76.446	0.132	< 0.85	< 0.245	< 0.55	39.436	< 0.75		88.296	3.136	< 3.75	< 0.045		2441.99	51.902	184.438	2.088	< 0.95	< 0.275	6.486		< 0.065		116.014	2686.9
11H	1	42684.3		149.626	1.76	< 0.85	0.286	< 0.55	60.444	< 0.75		80.72	4.016	< 3.75	< 0.045		1598.22	67.408	698.294	2.662	< 0.95	< 0.275	46.642		< 0.065		212.116	2413.22
	2	33589.1		128.836	0.872	< 0.85	0.702	< 0.55	56.138	< 0.75		86.398	3.314	< 3.75	< 0.045		1370.6	44.03	579.7	5.508	< 0.95	< 0.275	42.428		< 0.065		186.548	2042.26
	3	28606.2		80.168	0.696	< 0.85	0.568	< 0.55	42.362	< 0.75		84.676	3.642	< 3.75	< 0.045		1127.41	73.804	446.554	2.11	< 0.95	< 0.275	24.918		< 0.065		123.794	1674.8
	4	33120.7		84.358	1.428	< 0.85	1.134	< 0.55	42.75	< 0.75		81.966	4.176	< 3.75	< 0.045		1505.19	93.368	497.742	2.13	< 0.95	< 0.275	31.644		< 0.065		129.67	2130.07
44	1	31862		98.674	0.804	< 0.85	1.314	< 0.55	56.824	< 0.75		87.036	2.692	< 3.75	< 0.045		560.16	29.84	226.278	5.526	< 0.95	< 0.275	12.39		< 0.065		157.616	834.194
	2	30264.9		156.908	0.976	< 0.85	0.366	< 0.55	60.518	< 0.75		87.19	2.754	< 3.75	< 0.045		534.492	30.388	231.368	7.08	< 0.95	< 0.275	13.872		< 0.065		218.768	817.2
	3	28568.3		83.77	0.666	< 0.85	1.656	< 0.55	62.14	< 0.75		87.142	3.31	< 3.75	< 0.045		415.17	55.258	155.574	2.308	< 0.95	< 0.275	4.438		< 0.065		148.232	632.748
	4	27159.5		94.098	0.346	< 0.85	1.044	< 0.55	53.028	< 0.75		84.296	3.204	< 3.75	< 0.045		390.282	51.842	147.112	2.104	< 0.95	< 0.275	4.506		< 0.065		148.516	595.846
45A5	1	25826.7		78.438	0.36	< 0.85	0.27	< 0.55	18.994	< 0.75		88.456	2.432	< 3.75	< 0.045		566.576	106.136	329.338	3920.75	< 0.95	< 0.275	47.282		< 0.065		98.062	4970.09
	2	27319.2		64.876	0.204	< 0.85	< 0.245	< 0.55	23.2	< 0.75		85.856	2.784	< 3.75	< 0.045		618.39	108.712	332.08	3838.71	< 0.95	< 0.275	43.61		< 0.065		88.28	4941.51
	3	32514.4		94.59	0.366	< 0.85	< 0.245	< 0.55	25.88	< 0.75		89.372	3.23	< 3.75	< 0.045		91.864	50.8	86.912	3.612	< 0.95	< 0.275	5.262		< 0.065		120.836	238.45
	4	30767.7		95.344	< 0.095	< 0.85	< 0.245	< 0.55	28.926	< 0.75		89.31	2.986	< 3.75	< 0.045		104.39	47.658	80.678	3.84	< 0.95	< 0.275	4.368		< 0.065		124.27	240.934
45A6	1	29005.6		103.378	0.42	< 0.85	0.434	< 0.55	58.256	< 0.75		83.248	2.634	< 3.75	< 0.045		348.578	32.324	226.764	1.94	< 0.95	< 0.275	16.448		< 0.065		162.488	626.054
	2	37542.8		117.15	0.976	< 0.85	0.662	< 0.55	47.846	< 0.75		83.456	3.484	< 3.75	< 0.045		531.51	34.586	320.504	2.974	< 0.95	< 0.275	21.954		< 0.065		166.634	911.528
	3	30858.2		113.086	0.436	< 0.85	0.614	< 0.55	55.658	< 0.75		83.016	3.574	< 3.75	< 0.045		295.62	48.724	216.166	2.166	< 0.95	< 0.275	15.552		< 0.065		169.794	578.228
	4	25948.4		80.694	< 0.095	< 0.85	0.694	< 0.55	47.432	< 0.75		83.252	2.874	< 3.75	< 0.045		248.514	38.238	190.152	77.488	< 0.95	< 0.275	14.402		< 0.065		128.82	568.794

## Sheet: Ionization parameters
Standards and ionization parameters used for metabolites quantification in the S. epidermidis-NHEK coculture media.
Range concentration (pmol/ml)	Retention time (min)	ID chromatogramme	Metabolites	Sandard used	Standard concentration (pmol/mL)	Ionisation	Molecular ion (parent ion)	Fragment ion	Dwell time(s)	cone voltage (V)	Collision energy (eV)
37,5 - 25000	1.01	18	Picolinic acid	Picolinic-d3 Acid	2000	Positive	127.1	109	0.044	20	10
1,5 - 1000	1.15	1	3-OH-kynurenin	3-Hydroxy Kynurenine- 13C2,13N	20	Positive	228.1	110.1	0.044	5	5
1,13 - 750	1.26	19	Quinolinic acid	QUIN-d3	250	Negative	169	125	0.044	10	9
37,5 - 25000	1.39	2	Serotonin	Serotonin-d4	2000	Positive	181.1	164	0.044	10	30
0,75 - 500	1.68	3	5-Hydroxytryptophan	5-Hydroxy L-Tryptophan-d4	40	Positive	225.1	165.1	0.044	10	14
37,5 - 25000	1.87	4	Kynurenin	L-Kynurenin-d4	50	Positive	213.1	98	0.044	10	45
1,5 - 1000	2.41	5	3-OH-anthranilic acid	3-Hydroxyanthranilic Acid-d3	50	Positive	157	139	0.044	10	13
0,75 - 500	3.01	6	Tryptamin	Tryptamin-d4	20	Positive	165	148	0.197	30	12
300 - 200000	3.36	7	Tryptophan	L-Tryptophan-d5	2000	Positive	210.1	193.1	0.197	5	25
3 - 2000	4.23	8	5-Hydroxyindole acetic acid	5-Hydroxyindole-3-acetic acid-d5	75	Positive	197	150	0.066	10	35
112,5 - 75000	4.92	20	Indoxyl-3-Sulfate	I-3-sulfate 13C6	1000	Negative	218	80	0.066	10	10
1,5 - 1000	5.67	10	Xanthurenic Acid	Xanthurenic Acid d-4	20	Positive	210	136.1	0.066	10	30
0,15 - 100	5.79	11	Indole-3-acetamide	1H-Indole-d5-3-acetamide	40	Positive	180	134	0.066	19	15
1,5 - 1000	6.04	12	Kynurenic acid	Kynurenic Acid-d5	20	Positive	195	149	0.066	10	35
3,75 - 2500	7.25	14	Indole-3-lactic acid	I-ALD-13C	500	Positive	147.1	118.1	0.066	38	30
37,5 - 25000	7.7	16	Indole-3-acetic acid	Indoleacetic Acid-d4	1000	Positive	180	133	0.066	10	40
0,15 - 100	7.94	17	Melatonin	Melatonin-d4	2	Positive	237	178	0.066	38	12

## Sheet: Quality Control
Quality controls
	Relative deviation from target concentrations
	QC Low (%)		QC Medium (%)		QC High (%)				Target concentrations (pmol/mL)
	Start	End	Start	End	Start	End			QC Low	QC Medium	QC High
Picolinic acid	948.7 ( -5.1 )	1065.4 ( 6.5 )	10463.7 ( 4.6 )	9120.2 ( -8.8 )	18285.5 ( -8.6 )	19108.4 ( -4.5 )		Picolinic acid	1000	10000	20000
3-OH-Kynurenine	39.1 ( -2.4 )	37.9 ( -5.2 )	427.3 ( 6.8 )	370.9 ( -7.3 )	833.3 ( 4.2 )	764.6 ( -4.4 )		3-OH-Kynurenine	40	400	800
Quinolinic acid	29.5 ( -1.6 )	30.7 ( 2.4 )	302.8 ( 0.9 )	290.6 ( -3.1 )	594.4 ( -0.9 )	570.2 ( -5 )		Quinolinic acid	30	300	600
Serotonine	940.7 ( -5.9 )	914.6 ( -8.5 )	10136.4 ( 1.4 )	9916.4 ( -0.8 )	20275.4 ( 1.4 )	20575.3 ( 2.9 )		Serotonine	1000	10000	20000
5-OH-Tryptophane	20.9 ( 4.7 )	19.6 ( -2 )	192.3 ( -3.8 )	218.3 ( 9.2 )	409.2 ( 2.3 )	438.3 ( 9.6 )		5-OH-Tryptophane	20	200	400
Kynurenine	1054.7 ( 5.5 )	958.3 ( -4.2 )	9955.2 ( -0.4 )	9898.4 ( -1 )	20365.9 ( 1.8 )	18572.2 ( -7.1 )		Kynurenine	1000	10000	20000
3-OH-Anthranilic acid	37.7 ( -5.7 )	36.5 ( -8.7 )	409.9 ( 2.5 )	412.8 ( 3.2 )	803.7 ( 0.5 )	773.8 ( -3.3 )		3-OH-Anthranilic acid	40	400	800
Tryptamine	20.1 ( 0.4 )	19.9 ( -0.5 )	201 ( 0.5 )	196.3 ( -1.9 )	399.2 ( -0.2 )	391.4 ( -2.2 )		Tryptamine	20	200	400
Tryptophane	8405 ( 5.1 )	7690.8 ( -3.9 )	81747.9 ( 2.2 )	78103.9 ( -2.4 )	171783.8 ( 7.4 )	159420.1 ( -0.4 )		Tryptophane	8000	80000	160000
5-OH-Indole acetic acid	76.6 ( -4.3 )	76.4 ( -4.5 )	830.4 ( 3.8 )	802.1 ( 0.3 )	1576.4 ( -1.5 )	1589.2 ( -0.7 )		5-OH-Indole acetic acid	80	800	1600
Indole-3-Sulfate	3167.4 ( 5.6 )	3196.1 ( 6.5 )	30639 ( 2.1 )	31128.8 ( 3.8 )	59670.2 ( -0.5 )	60107.4 ( 0.2 )		Indole-3-Sulfate	3000	30000	60000
N-acetyl-serotonine	4 ( -0.7 )	3.8 ( -4.5 )	43 ( 7.5 )	40.6 ( 1.5 )	79.1 ( -1.2 )	83.2 ( 4 )		N-acetyl-serotonine	4	40	80
Xanthurenic acid	40.7 ( 1.7 )	40.3 ( 0.7 )	403.5 ( 0.9 )	395.2 ( -1.2 )	798.2 ( -0.2 )	798.7 ( -0.2 )		Xanthurenic acid	40	400	800
Indole-3-acetamide	4.2 ( 5.4 )	4.3 ( 7.7 )	41.9 ( 4.7 )	42.3 ( 5.7 )	79.7 ( -0.4 )	81.4 ( 1.8 )		Indole-3-acetamide	4	40	80
Kynurenic acid	41.1 ( 2.6 )	41.4 ( 3.5 )	400.8 ( 0.2 )	400.3 ( 0.1 )	805.5 ( 0.7 )	806.6 ( 0.8 )		Kynurenic acid	40	400	800
Indole-3-Lactic acid	973.6 ( -2.6 )	925.3 ( -7.5 )	9957.6 ( -0.4 )	9532.2 ( -4.7 )	20550 ( 2.8 )	19325.4 ( -3.4 )		Indole-3-Lactic acid	1000	10000	20000
Indole-3-Aldehyde	102.7 ( 2.7 )	107.4 ( 7.4 )	1035.8 ( 3.6 )	1021.3 ( 2.1 )	2050.3 ( 2.5 )	2045.9 ( 2.3 )		Indole-3-Aldehyde	100	1000	2000
Indole-3-Acetic acid	989.9 ( -1 )	988.5 ( -1.1 )	10092.6 ( 0.9 )	9741 ( -2.6 )	19525.8 ( -2.4 )	19551.5 ( -2.2 )		Indole-3-Acetic acid	1000	10000	20000
Tryptophol	10 ( 0.5 )	9.7 ( -3 )	102.2 ( 2.2 )	95.8 ( -4.2 )	198.8 ( -0.6 )	204.3 ( 2.2 )		Tryptophol	10	100	200
Melatonine	3.9 ( -2.8 )	4 ( 0.8 )	40.8 ( 1.9 )	38.9 ( -2.8 )	79.8 ( -0.2 )	74.5 ( -6.8 )		Melatonine	4	40	80
