# Supplementary material for: Staphylococcus epidermidis isolates from atopic or healthy skin have opposite effect on skin cells: potential implication of the AHR pathway modulation
Source: Front Immunol. 2023 May 26;14:1098160. doi: 10.3389/fimmu.2023.1098160 (PMC10250813; doi:10.3389/fimmu.2023.1098160)
Supplement: Supplementary file 7 [file Table_6.xlsx]

## Sheet: Feuil1
Supplementary table T6: Presence or absence of predicted proteins from genome annotations related to virulence factors* of S. epidermidis in the study isolates.
*as discribed by Otto in 2009 (Nature Reviews Microbiology volume 7, pages555–567 (2009))
		Biofilm formation																												Toxins							Exoenzymes					Other
Organism	Skin origin	atlE	aaE	sdrF	sdrG	sdrH	sdrH2	ebpS	icaA	icaD	icaB	icaC	bap	bhp	aap	capa	capB	capC	SepA	dltA	dltB	dltC	dltD	mprF	vraF	vraG	graR	graS	aspX	psmalpha1	psmalpha2	psmalpha3	psmalpha4	psmbeta	psmepsilon	hld	sspB	sepA	sspA	gehC	gehD	sitA	sitB	sitC
LOREAL-ATCC12228	NA	F1613_06570	F1613_02295	F1613_02690	F1613_02690		F1613_11110	F1613_08635									F1613_01095	F1613_01090	F1613_01705	F1613_05925	F1613_05930	F1613_05935	F1613_05940	F1613_08010	F1613_04935	F1613_04940	F1613_04925	F1613_04930	F1613_04920					F1613_03665		F1613_11120		F1613_01705		F1613_04195	F1613_03745	F1613_04820	F1613_04815	F1613_04810
LOREAL-50D	Healthy H	JNBJBMJE_01413	JNBJBMJE_00410	JNBJBMJE_01892	JNBJBMJE_01892		JNBJBMJE_01084								JNBJBMJE_01222		JNBJBMJE_01312	JNBJBMJE_01311	JNBJBMJE_00912	JNBJBMJE_00589	JNBJBMJE_00588	JNBJBMJE_00587	JNBJBMJE_00586	JNBJBMJE_01541	JNBJBMJE_00213	JNBJBMJE_00214	JNBJBMJE_00211	JNBJBMJE_00212	JNBJBMJE_00210					JNBJBMJE_01223				JNBJBMJE_00912		JNBJBMJE_01944	JNBJBMJE_01231	JNBJBMJE_00193	JNBJBMJE_00192	JNBJBMJE_00191
LOREAL-R10C	Healthy H	KILKPPMD_00656	KILKPPMD_00016	KILKPPMD_00130	KILKPPMD_00130		KILKPPMD_00485										KILKPPMD_01582	KILKPPMD_01581	KILKPPMD_00116	KILKPPMD_02125	KILKPPMD_02126	KILKPPMD_02127	KILKPPMD_02128	KILKPPMD_01040	KILKPPMD_01789	KILKPPMD_01790	KILKPPMD_01787	KILKPPMD_01788	KILKPPMD_01786					KILKPPMD_01518				KILKPPMD_00116		KILKPPMD_01316	KILKPPMD_01511	KILKPPMD_01769	KILKPPMD_01768	KILKPPMD_01767
LOREAL-ph128	Healthy H	1902	180		77		1078	1484									631	632	515	2015	2014	2013	2012	1609	2259	2258	2261	2260	2262					376				515		469	383	4	5	6
LOREAL-11H	Healthy H	EFECCENC_01944	EFECCENC_00206	EFECCENC_00286	EFECCENC_00079	EFECCENC_00336	EFECCENC_01081	EFECCENC_01539							EFECCENC_00384		EFECCENC_00633	EFECCENC_00634	EFECCENC_00516	EFECCENC_02059	EFECCENC_02058	EFECCENC_02057	EFECCENC_02056	EFECCENC_01658	EFECCENC_02245	EFECCENC_02244	EFECCENC_02247	EFECCENC_02246	EFECCENC_02248					EFECCENC_00385				EFECCENC_00516		EFECCENC_00476	EFECCENC_00392	EFECCENC_00003	EFECCENC_00004	EFECCENC_00005
LOREAL-BC1190	Healthy NH	ELGDPGLM_01621	ELGDPGLM_02087	ELGDPGLM_00194	ELGDPGLM_00194		ELGDPGLM_01012							LHHAIONI_00117	LHHAIONI_00110		ELGDPGLM_01519	ELGDPGLM_01518	ELGDPGLM_00904	ELGDPGLM_01481	ELGDPGLM_01482	ELGDPGLM_01483	ELGDPGLM_01484	ELGDPGLM_01163	ELGDPGLM_01252	ELGDPGLM_01251	ELGDPGLM_01254	ELGDPGLM_01253	ELGDPGLM_01255					ELGDPGLM_01706				ELGDPGLM_00904		ELGDPGLM_00858	ELGDPGLM_01713	ELGDPGLM_01272	ELGDPGLM_01273	ELGDPGLM_01274
LOREAL-52B	Healthy NH	LHHAIONI_00894	LHHAIONI_00569	LHHAIONI_01821	LHHAIONI_00696		LHHAIONI_01412										LHHAIONI_01812	LHHAIONI_01811		LHHAIONI_01020	LHHAIONI_01019	LHHAIONI_01018	LHHAIONI_01017		LHHAIONI_01255	LHHAIONI_01256	LHHAIONI_01253	LHHAIONI_01254	LHHAIONI_01252					LHHAIONI_00111							LHHAIONI_00120	LHHAIONI_01329	LHHAIONI_01330	LHHAIONI_01331
LOREAL-BC1191	Healthy NH	ADMOEKFB_00296	ADMOEKFB_01086	ADMOEKFB_01018	ADMOEKFB_00193	ADMOEKFB_00968	ADMOEKFB_01606	ADMOEKFB_02130									ADMOEKFB_01338	ADMOEKFB_01337	ADMOEKFB_01543	ADMOEKFB_01819	ADMOEKFB_01818	ADMOEKFB_01817	ADMOEKFB_01816	ADMOEKFB_00902	ADMOEKFB_00543	ADMOEKFB_00542	ADMOEKFB_00545	ADMOEKFB_00544	ADMOEKFB_00546					ADMOEKFB_01183				ADMOEKFB_01543		ADMOEKFB_01279	ADMOEKFB_01191	ADMOEKFB_00563	ADMOEKFB_00564	ADMOEKFB_00566
LOREAL-44	Atopic-Lesional	DKHJKPEM_00799	DKHJKPEM_00948	DKHJKPEM_01044	DKHJKPEM_01728		DKHJKPEM_00584	DKHJKPEM_01171							DKHJKPEM_00923		DKHJKPEM_00016	DKHJKPEM_00015	DKHJKPEM_00054	DKHJKPEM_00351	DKHJKPEM_00350	DKHJKPEM_00349	DKHJKPEM_00348		DKHJKPEM_01850	DKHJKPEM_01851	DKHJKPEM_01848	DKHJKPEM_01849	DKHJKPEM_01847					DKHJKPEM_00922				DKHJKPEM_00054		DKHJKPEM_01940	DKHJKPEM_00915	DKHJKPEM_01830	DKHJKPEM_01829	DKHJKPEM_01828
LOREAL-45A6	Atopic-Lesional	BBGONBMN_01936	BBGONBMN_01500	BBGONBMN_01587	BBGONBMN_01587		BBGONBMN_01396	BBGONBMN_02080							BBGONBMN_01707		BBGONBMN_00973	BBGONBMN_00972	BBGONBMN_01841	BBGONBMN_00698	BBGONBMN_00699	BBGONBMN_00700	BBGONBMN_00701	BBGONBMN_01145	BBGONBMN_00450	BBGONBMN_00451	BBGONBMN_00448	BBGONBMN_00449	BBGONBMN_00447					BBGONBMN_01708				BBGONBMN_01841		BBGONBMN_01802	BBGONBMN_01715	BBGONBMN_00430	BBGONBMN_00429	BBGONBMN_00428
LOREAL-45A5	Atopic-Lesional	CMENEPHH_01087	CMENEPHH_02018		CMENEPHH_00519		CMENEPHH_01420	CMENEPHH_00785									CMENEPHH_01704	CMENEPHH_01705	CMENEPHH_00055	CMENEPHH_00178	CMENEPHH_00177	CMENEPHH_00176	CMENEPHH_00175		CMENEPHH_00428	CMENEPHH_00427	CMENEPHH_00430	CMENEPHH_00429	CMENEPHH_00431									CMENEPHH_00055		CMENEPHH_01450	CMENEPHH_01536	CMENEPHH_00448	CMENEPHH_00449	CMENEPHH_00450
LOREAL-48	Atopic-non lesional	KCHHCAEB_01055	KCHHCAEB_00015				KCHHCAEB_00924	KCHHCAEB_01972									KCHHCAEB_01773	KCHHCAEB_01774		KCHHCAEB_00404	KCHHCAEB_00405	KCHHCAEB_00406	KCHHCAEB_00407	KCHHCAEB_01430
