# Supplementary material for: Staphylococcus epidermidis isolates from atopic or healthy skin have opposite effect on skin cells: potential implication of the AHR pathway modulation
Source: Front Immunol. 2023 May 26;14:1098160. doi: 10.3389/fimmu.2023.1098160 (PMC10250813; doi:10.3389/fimmu.2023.1098160)
Supplement: Supplementary file 8 [file Table_7.xlsx]

## Sheet: Feuil1
Supplementary Table T7: presence or absence of predicted proteins* from genome annoatations related to indoles biosynthesis pathway of S. epidermidis in the study isolates.
Organism	Skin origin	Clade**	Fldh	HisC	ILL4	ILL6	IpdC	PflB	Tdc	YwdH
LOREAL-ATCC12228	NA	C	F1613_01005	F1613_05295	F1613_04355	F1613_01435	F1613_01660	F1613_03865	F1613_03375	F1613_10965
LOREAL-50D	Healthy H	C	JNBJBMJE_00821	JNBJBMJE_01575	JNBJBMJE_00035	JNBJBMJE_00102	JNBJBMJE_00903	JNBJBMJE_01253	JNBJBMJE_01526	JNBJBMJE_01137
LOREAL-R10C	Healthy H	C	KILKPPMD_01076	KILKPPMD_00734	KILKPPMD_02005	KILKPPMD_01650	KILKPPMD_00125	KILKPPMD_01489	KILKPPMD_01567	KILKPPMD_00538
LOREAL-ph128	Healthy H	C	652	2191	95	565	523	405		1099
LOREAL-11H	Healthy H	D	EFECCENC_00650	EFECCENC_02178	EFECCENC_00096	EFECCENC_00566	EFECCENC_00525	EFECCENC_00413		EFECCENC_01130
LOREAL-BC1190	Healthy NH	A	ELGDPGLM_00090	ELGDPGLM_01879	ELGDPGLM_01361	ELGDPGLM_00122	ELGDPGLM_00895	ELGDPGLM_01735	ELGDPGLM_01866	ELGDPGLM_00557
LOREAL-52B	Healthy NH	A	LHHAIONI_01795	LHHAIONI_01160	LHHAIONI_00713	LHHAIONI_00415		LHHAIONI_00141	LHHAIONI_00063	LHHAIONI_01431
LOREAL-BC1191	Healthy NH	C	ADMOEKFB_00391	ADMOEKFB_01939	ADMOEKFB_00210	ADMOEKFB_01490	ADMOEKFB_01534	ADMOEKFB_01216		ADMOEKFB_01636
LOREAL-44	Atopic-Lesional	A	DKHJKPEM_00739	DKHJKPEM_00492	DKHJKPEM_01745	DKHJKPEM_00269	DKHJKPEM_00046	DKHJKPEM_00894		DKHJKPEM_00555
LOREAL-45A6	Atopic-Lesional	A	BBGONBMN_00808	BBGONBMN_00517	BBGONBMN_00342	BBGONBMN_00851	BBGONBMN_01850	BBGONBMN_01739		BBGONBMN_01426
LOREAL-45A5	Atopic-Lesional	C	CMENEPHH_02176	CMENEPHH_00360	CMENEPHH_00536	CMENEPHH_01854	CMENEPHH_00064	CMENEPHH_01512		CMENEPHH_01378
LOREAL-48	Atopic-non lesional	G	KCHHCAEB_00411	KCHHCAEB_00284		KCHHCAEB_01262				KCHHCAEB_00899
**Clades are based on Zhou et al. 2020
*Predicted proteins identified as responsible for the indole metabolites biosynthesis pathway;
Uniprot ID	Gene	Name	Ref Genome ATCC12228	Target Sequence
G9EZR6	Fldh	Phenyllactate dehydrogenase	WP_002456690	MTKIMFFGTRAYEKDMALRWGKKNNIDVTTSTELLSVDTVDQLKDYDGVTTMQFGKLEPEVYPKLESYGIKQIAQRTAGFDMYDLELAKKHEIIISNIPSYSPETIAEYSVSIALQLVRKFPTIEKRVQAHNFTWASPIMSRPVKNMTVAIIGTGRIGAATGKIYAGFGARVVGYDAYPNHSLSFLEYKETVEDAIKDADIISLHVPANKDSFHLFDNNMFKNVKKGAVLVNAARGAVINTPDLIEAVNNGTLSGAAIDTYENEANYFTFDCSNQTIDDPILLDLIRNENILVTPHIAFFSDEAVQNLVEGGLNAALSVINTGTCDTRLN
	Fldh2		WP_001832358	MTKIKLMGVREEDEHYIEMWSQQHEVEVDMSKEQLTEDNVQSIEGFDGLSLSQTLPLSETIYNKLNQLGIRQIAQRSAGFDGYNLELASKYGLIISNVPSYSPRSIAEFTVTQAINIVRHFNHIQRKMRLHDFRWEASILSQSIKDLKVAVIGTGHIGGIVAQIFSEGYLCDVVAYDPFPSEHVKPYVTYKQSINEAIKEADIVTIHMPSTQYNNYLFNENMFQMFKKGAV
Q5HR08	HisC	Histidinol-phosphate aminotransferase	WP_002468883	MKKQLDQLTAYTPGLSPESLKKQYGIRGELHKLASNENVYGPSPKVKTAIQSHLDELYYYPESGSPKLREAISQQLNVDASRILFGAGLDEVILMISRAVLSPGDKIITSESTFGQYYHNAIVESADVIQVPLKDGGFDLDGMLQQIDNKTSLIWLCNPNNPTGTYFSHDELFNFLKRVPSDIPVLIDEAYVEFVTADDFPDTLKLQEDFDNAFLLRTFSKAYGLAGLRVGYVIASEDAIEKWNIIRPPFNVTRISEYAAIAALEDQEYLKEVTQKNSFERDKFYQIPQSQHFLPSQANFVFVKTSRSQALYDALLNVGCITRLFPNGVRITIGLPEQNNKMIEVLKHFEY
O04373	ILL4	IAA-amino acid hydrolase ILR1-like 4	WP_002494717	MFDWFQLASNKEKRMVQLRRYLHQYPELSFEEKRTHDFIVNQLSQLACTIETPVGRNGIKATFKGSDSNGPTIALRADFDALPVQELNDVPYRSKNKGCMHACGHDGHTAILLGVAEIVHEHRHLLKGNVVFIFQYGEEIMPGGSQEMIDDGCLQNVDKIYGTHLWSGYPSGTIYSRPGAIMASPDEFSVTIYGKGGHGAKPHETIDPIVIMAEFILSAQKIISRTIDPVKEAVLTFGMIQAGSTDSVIPDTAFCKGTVRTFDTKLQSHVQNKMDKLLQGLSLSNDITYELEYIKGYLPVHNHQQSYDVVKQAANDLHLRFNESDLMMIGEDFSHYLKVRPGAFFLTGCGNKDKGITAPHHNPHFDIDESSLKYAASEFLKILEIENVF
Q8VYX0	ILL6	IAA-amino acid hydrolase ILR1-like 6	WP_001830632	MNQTLVQHLREKEQRMKEIRRYLHENPELSFEENETSKYIANFYKDKDCLVETNVGPNGIKVTIAGKHPGKTIAIRADFDALPIKEETELPYASKNEGVMHACGHDAHTAYMLILGETLIEMKDQLRGNVVIIHQPAEEMPPGGAKGMIDDGVLEGVDHVLGAHVMSMMETGKIYYREGFVQTGRAYFRLVVKGQGGHGSSPHTSNDAIVAGAHFVTTAQTIVSRRLNPFETGVVTIGSFDGKGQFNVIKDTITIEGDVRALTDDTRDNIQNEMTRLVRGLEEMFGVICDFEFKKDYPALYNDPEFTSYVATTLKNAKLDDIKAIDICEPQPPSEDFAFYALERPSTFIYSGAAPEDGPMYPHHHPKFNINETSMLVVAEAVGTIVLDYLK
Q5HKV0	IpdC	Indole-3-pyruvate decarboxylase	WP_002456741	MKQRVGQYLMDAVYSAGADKVFGVPGDFNLAFLDDIIAHNDIKWIGNTNELNASYAADGYARINGIGAMVTTFGVGELSAVNGIAGSYAERVPVIAITGAPTRAVEQEGKYVHHSLGEGTFDDYRKMFEPITTAQAYITPDNATTEIPRVINTALQQRRPVHIHLPIDVALTEIEISNPFKPEVEPQKNVQSYINMVQDKLESASQPVIITGHEINSFHLHKELEQFVNQTQIPVVQLSLGKGAFNEENPYYMGIFDGSIAEQDIQDYVNQSDAILNIGAKLTDSATAGFSYQFDINEVIMLNHNEFKINDTCIEAFSLPNILNGLNKYIHYKNTNDFPQYERPQSHNYELSDQPLTQETYFNMMQDFLQQDDILIAEQGTSFFGAYDLALYKDNTFIG…
Q8CTX6	PflB	Formate acetyltransferase	WP_002485526	MLETNNHTNAWQGFKTGRWNKNIDVREFIQLNYSLYEGDDEFLEGPTKATETLWDQVMQLSKEERERGGMWDMDTKVASTITSHDAGYLDKDLEKVVGVQTEKPFKRSMQPFGGIRMAKAACEAYGYELDPETEKIFTEYRKTHNQGVFDAYSREMLNCRKAGIITGLPDAYGRGRIIGDYRRVALYGVDFLMEQKLKDFNTMSTEMSEDVIRLREELTEQYRSLQDLKELGQKYGFDISRPATNFKEAVQWLYLAYLAAIKEQNGAAMSLGRTSTFLDIYAERDLQNGDITEQEVQEIIDHFIMKLRIVKFARTPEYNELFSGDPTWVTESIGGVGIDGRPMVTKNSFRFLHSLDNLGPAPEPNLTVLWSTRLPENFKIYCAKMSIKTSSIQYENDDL…
P17770	TdC	Aromatic-L-amino-acid decarboxylase	WP_002498810	MEMEFNENNIDLETIIRDEVNKYLSRDIGDLPATQQAPLELREKYEKMEVPNKGRDIYEVLKDLNNEVLNYLYRPNHPRSFSFIPGPASRLSWLGDILTTANNIHASNFANATLPINIERNLINYLVGKIGYEIKPAGGVFVSGGSMANLTAIVAARDAQVEMEDIKKATVYLTSQTHHSVGKALHVAGFLKNNIRRIEYNDDFTMNTDSLKAAIDKDIEEGYKPAMVIATAGTTNTGSVDDFTTLGDICDHYNLWLHVDGAYGLSHILSDKAQHLFKGIERSDSASWDAHKLLFQTYSCAMVIVKEKNHLLQSFGEDAEYLDDIASDDDVIDPEMLGIELTRPARALKLWITLQVIGEDEIIERIKYGEGLAEYAEEYVSSLDNWRIISHANLSIVNF…
P39616	YwdH	aldehyde dehydrogenase	WP_002485248	MTIIRDKFNNSKAFFNTHKTKNLKFRKQQLKLLSKNIKNHENELLDALYKDLGKSKVEAYATEIGMLLKSIKLMRKELKNWSKTKQTDTPLYLFPTKSYIKKEPYGTVLIIGPFNYPVQLVFEPLIGAIAAGNTAIVKPSELTPHVAIVIKDIIEDTFDEAYVSVVEGGIEETQTLLSLPFDYMFFTGSEKVGKIVYEAAARKLIPVTLELGGKSPVIVDDTANIKVASERISFGKFTNAGQTCVAPDYILVQRKVKNDLIKALKKTITEFYGENIEKSPDFGRIVNQKHFNRLNDLIQIHKDNVVFGGNSSKEDLYIEPTLLDNITNDNKIMKEEIFGPILPIITYDNFDEVLEIIQSKSKPLSLYLFSEDENMAHRVVEELSFGGGAINDTLMHLAN…
