# Supplementary material for: Staphylococcus epidermidis isolates from atopic or healthy skin have opposite effect on skin cells: potential implication of the AHR pathway modulation
Source: Front Immunol. 2023 May 26;14:1098160. doi: 10.3389/fimmu.2023.1098160 (PMC10250813; doi:10.3389/fimmu.2023.1098160)
Supplement: Supplementary file 9 [file Table_8.xlsx]

## Sheet: Feuil1
	Range Concentrations (nM)	Retention time (min)	ID chromatogramme	Metabolites	intern reference used	Concentrations EI (nM)	Ionisation	Ion parent	Ion son	Dwell time (s)	Cone voltage (V)	Collision energy (eV)
	37.5 - 25000	1.01	18	Picolinic acid	Picolinic-d3 Acid	1000	Positive	125.1	79.04	0.044	20	16
	1.5 - 1000	1.15	1	3-OH-kynurenine	3-Hydroxy Kynurenine-13C2,15N	20	Positive	225.1	110.1	0.044	5	5
	1.13 - 750	1.26	19	Quinolinic acid	QUIN-d3	250	Negative	166.1	78	0.044	10	11
	37.5 - 25000	1.39	2	Serotonin	Serotonin-d4	2000	Positive	177.186	160.2	0.044	10	30
	0.75 - 500	1.68	3	5-Hydroxytryptophane	5-Hydroxy L-Tryptophan-d4	40	Positive	221.1	162.08	0.044	10	14
	37.5 - 25000	1.87	4	Kynurenine	L-Kynurenine-d4	2000	Positive	209.1	94.12	0.044	10	45
	1.5 - 1000	2.41	5	3-OH-anthranilic acid	3-Hydroxyanthranilic Acid-d3	50	Positive	154.2	136.1	0.044	10	13
	0.75 - 500	3.01	6	Tryptamine	Tryptamine-d4	20	Positive	161.2	144.1	0.197	30	12
	300 - 200000	3.36	7	Tryptophan	L-Tryptophan-d5	2000	Positive	205.1	188.1	0.197	5	25
	3 - 2000	4.23	8	5-Hydroxyindole acetic acid	5-Hydroxyindole-3-acetic acid-d5	75	Positive	192.146	146.067	0.066	10	35
	112.5 - 75000	4.92	20	Indoxyl-3-Sulfate	I-3-Sulfate 13C6	1000	Negative	212	80	0.066	10	10
	0.15 - 100	5.05	9	N-acetyserotonine	Xanthurenic Acid-d4	20	Positive	219.1	160.1	0.066	5	16
	1.5 - 1000	5.67	10	Xanthurenic acid	Xanthurenic Acid-d4	20	Positive	206.126	160.048	0.066	10	30
	0.15 - 100	5.79	11	Indole-3-acetamide	1H-Indole-d5-3-acetamide	40	Positive	175.1	130.1	0.066	19	15
	1.5 - 1000	6.04	12	Kynurenic acid	Kynurenic Acid-d5	20	Positive	190.1	144.1	0.066	10	35
	37.5 - 25000	7.05	13	Indole-3-lactic acid	Kynurenic Acid-d5	20	Negative	204.1	186.1	0.066	5	14
	3.75 - 2500	7.25	14	Indole-3-aldehyde	Indoleacetic Acid-d4	500	Positive	146.1	118.1	0.066	38	30
	0.38 - 250	7.7	15	Tryptophol	Indoleacetic Acid-d4	500	Positive	162.2	144.1	0.066	0	20
	37.5 - 25000	7.7	16	Indole-3-acetic acid	Indoleacetic Acid-d4	500	Positive	176.1	130.12	0.066	10	40
	0.15 - 100	7.94	17	Melatonin	Melatonin-d4	2	Positive	233.216	174.121	0.066	38	12
				Supp. Table T8: Parameters used for the identification of the tryptophan metabolites
						Intern references	Ionisation	Ion parent	Ion fils	Dwell time (s)	Cone voltage (V)	Collision energy (eV)
						Picolinic-d3 Acid	Positive	127.1	109	0.044	20	10
						3-Hydroxy Kynurenine-13C2,15N	Positive	228.1	110.1	0.044	5	5
						QUIN-d3	Negative	169	125	0.044	10	9
						Serotonin-d4	Positive	181.1	164	0.044	10	30
						5-Hydroxy L-Tryptophan-d4	Positive	225.1	165.1	0.044	10	14
						L-Kynurenine-d4	Positive	213.1	98	0.044	10	45
						3-Hydroxyanthranilic Acid-d3	Positive	157	139	0.044	10	13
						Tryptamine-d4	Positive	165	148	0.197	30	12
						L-Tryptophan-d5	Positive	210.1	193.1	0.197	5	25
						5-Hydroxyindole-3-acetic acid-d5	Positive	197	150	0.066	10	35
						I-3-Sulfate 13C6	Negative	218	80	0.066	10	10
						Xanthurenic Acid-d4	Positive	210	136.1	0.066	10	30
						1H-Indole-d5-3-acetamide	Positive	180	134	0.066	19	15
						Kynurenic Acid-d5	Positive	195	149	0.066	10	35
						I-ALD-13C	Positive	147.1	118.1	0.066	38	30
						Indoleacetic Acid-d4	Positive	180	133	0.066	10	40
						Melatonin-d4	Positive	237	178	0.066	38	12
